# Supplementary material for: Impacts of plastic‐free materials on coral‐associated bacterial communities during reef restoration
Source: Environ Microbiol Rep. 2024 Jan 9;16(1):e13229. doi: 10.1111/1758-2229.13229 (PMC10866064; doi:10.1111/1758-2229.13229)
Supplement: Supplementary file 2 — Data S2. Supporting information. [file EMI4-16-e13229-s002.xlsx]

## Sheet: S1. PERMANOVA Results
Impacts of Plastic-free Materials on Coral-associated Bacterial Communities During Reef Restoration. Paige Strudwick1* (ORC ID: 0000-0003-3053-5041), Emma F. Camp1 (ORC ID: 0000-0003-1962-1336), Justin Seymour1 (ORC ID: 0000-0002-3745-6541), Christine Roper1 (ORC ID: 0000-0001-6128-9387), John Edmondson2 (ORC ID: 0000-0001-8328-5600), Lorna Howlett1 (ORC ID: 0000-0001-8095-1647), David J Suggett3…
S1. PERMANOVA analysis of microbial community structure of nursery corals secured with different material ties and donor colonies.
Experiment 1 - Testing biodegradable material A
PERMANOVA								Pairwise PERMANOVA
	Df	SumOfSqs	R2	F	Pr(>F)			Donor T0 versus nursery corals
tie_day	8	5.6366	0.26831	1.971	0.0001	***		pairs	Df	SumsOfSqs	F.Model	R2	p.value	p.adjusted	sig
Residual	43	15.3717	0.73169					Plastic_56d vs Donor_0d	1	1.14303	3.48707	0.279255	0.0024	0.00441818	*
Total	51	21.0083	1					BiodegradableA_56d vs Donor_0d	1	0.980372	2.7196	0.232056	0.0018	0.00441818	*
								Metal_56d vs Donor_0d	1	1.1001	3.32361	0.269695	0.0022	0.00441818	*
Betadisper								Plastic_189d vs Donor_0d	1	0.672882	1.77201	0.164501	0.0079	0.01185	.
Permutation test for homogeneity of multivariate dispersions								BiodegradableA_189d vs Donor_0d	1	0.54696	1.36243	0.131478	0.0299	0.0398667	.
	Df	Sum Sq	Mean Sq	F	N.Perm	Pr(>F)		Metal_189d vs Donor_0d	1	0.77336	2.07517	0.187372	0.0022	0.00441818	*
Groups	8	0.015516	0.0019395	0.4995	999	0.853
Residuals	43	0.166976	0.0038832					Comparison of nursery corals at each time point
								pairs	Df	SumsOfSqs	F.Model	R2	p.value	p.adjusted	sig
								BiodegradableA_189d vs Plastic_189d	1	0.351022	0.871778	0.0801873	0.8173	0.8173
								Metal_189d vs Plastic_189d	1	0.36584	0.971064	0.0885114	0.4543	0.4956
								BiodegradableA_189d vs Metal_189d	1	0.42239	1.06583	0.0963176	0.3	0.348387
								Metal_56d vs Plastic_56d	1	0.28427	0.971899	0.0885807	0.5013	0.530788
								BiodegradableA_56d vs Plastic_56d	1	0.295243	0.92544	0.0847051	0.6903	0.710023
								BiodegradableA_56d vs Metal_56d	1	0.334663	1.03961	0.094171	0.3171	0.356737
Experiment 2 - Testing biodegradable material B
PERMANOVA								Pairwise PERMANOVA
	Df	SumOfSqs	R2	F	Pr(>F)			Donor T0 versus nursery corals
tie_day	8	4.4777	0.21915	1.2629	0.0001	***		pairs	Df	SumsOfSqs	F.Model	R2	p.value	p.adjusted	sig
Residual	36	15.9548	0.78085					BiodegradableB32d_vs_Donor_0d	1	0.480069	1.04757	0.115784	0.2589	0.291262
Total	44	20.4325	1					Plastic32d_vs_Donor_0d	1	0.563751	1.27702	0.137654	0.0077	0.02328	*
								RapstrapstRapstrap32d_vs_Donor_0d	1	0.521877	1.14481	0.125186	0.0158	0.02844	*
Betadisper								BiodegradableB147d_vs_Donor_0d	1	0.571447	1.3033	0.14009	0.0093	0.02328	*
Permutation test for homogeneity of multivariate dispersions								Plastic147d_vs_Donor_0d	1	0.562252	1.27079	0.137074	0.0147	0.02844	*
	Df	Sum Sq	Mean Sq	F	N.Perm	Pr(>F)		RapstrapstRapstrap147d_vs_Donor_0d	1	0.555416	1.24018	0.134216	0.0097	0.02328	*
Groups	8	0.10138	0.012673	0.2026	999	0.988
Residuals	36	2.25198	0.062555					Comparison of nursery corals at each time point
								pairs	Df	SumsOfSqs	F.Model	R2	p.value	p.adjusted	sig
								BiodegradableB32d_vs_Plastic32d	1	0.414429	0.93754	0.104899	0.7965	0.7965
								BiodegradableB32d_vs_Rapstrap32d	1	0.44443	0.973677	0.108504	0.7177	0.738206
								Plastic32d_vs_Rapstrap32d	1	0.424983	0.966676	0.107808	0.7013	0.738206
								BiodegradableB147d_vs_Plastic147d	1	0.491096	1.160332d1	0.126675	0.0661	0.0881333
								BiodegradableB147d_vs_Rapstrap147d	1	0.432567	1.0092	0.112019	0.4254	0.464073
								Plastic147d_vs_Rapstrap147d	1	0.493979	1.14187	0.12432d55	0.1136	0.13632

## Sheet: S2. Vibrio spp. Results
Impacts of Plastic-free Materials on Coral-associated Bacterial Communities During Reef Restoration. Paige Strudwick1* (ORC ID: 0000-0003-3053-5041), Emma F. Camp1 (ORC ID: 0000-0003-1962-1336), Justin Seymour1 (ORC ID: 0000-0002-3745-6541), Christine Roper1 (ORC ID: 0000-0001-6128-9387), John Edmondson2 (ORC ID: 0000-0001-8328-5600), Lorna Howlett1 (ORC ID: 0000-0001-8095-1647), David J Suggett3…
S2. Analysis of relative abundance of Vibrio spp. bacteria in associated bacterial communities of corals secured with different material ties and donor colonies.
Experiment 1 - Biodegradable material A										Experiment 2 - Biodegradable material B
Kruskal-Wallis rank sum test										Kruskal-Wallis rank sum test
chi-squared	df	p-value								chi-squared	df	p-value
16.282	8	0.03851								9.3222	8	0.3158
Pair-wise Wilcoxon rank sum test with fdr p-value correction.
	bio_189d	bio_56d	metal_189d	metal_56d	plastic_189d	plastic_56d	source_0d	source_189d
bio_56d	0.46	-	-	-	-	-	-	-
metal_189d	0.46	1	-	-	-	-	-	-
metal_56d	0.55	0.69	0.78	-	-	-	-	-
plastic_189d	0.55	0.87	0.78	1	-	-	-	-
plastic_56d	0.24	0.92	0.59	0.46	0.55	-	-	-
source_0d	0.99	0.46	0.46	0.46	0.46	0.17	-	-
source_189d	0.55	0.65	0.65	0.99	0.82	0.46	0.55	-
source_56d	0.46	0.12	0.12	0.12	0.12	0.12	0.46	0.23
Experiment 1 - Biodegradable material A										Experiment 2 - Biodegradable material B
Tie material	timepoint	Vibrio genus RA total		Tie	AVG Vibrio RA					Tie material	timepoint	Vibrio genus RA total		Tie	AVG Vibrio RA
Biodegradable A	189d	0.456021		Biodegradable A	0.884186					Biodegradable B	32d	0		Biodegradable B	0.276633
Biodegradable A	189d	0		Metal	0.568142					Biodegradable B	32d	0		Plastic	0.160717
Biodegradable A	189d	0		Plastic	1.21072					Biodegradable B	32d	0		Rapstrap	0.536548
Biodegradable A	189d	0		Donor	0.262358					Biodegradable B	32d	0.746487		Donor	0.121172
Biodegradable A	189d	0.289305								Biodegradable B	32d	0
Biodegradable A	56d	0.162481								Biodegradable B	147d	0.0964553
Biodegradable A	56d	2.41055								Biodegradable B	147d	0
Biodegradable A	56d	0.0468546								Biodegradable B	147d	0
Biodegradable A	56d	5.25178								Biodegradable B	147d	1.92338
Biodegradable A	56d	0								Biodegradable B	147d	0
Biodegradable A	56d	1.10906								Plastic	32d	0
Metal	189d	1.36341								Plastic	32d	0.811569
Metal	189d	0.182281								Plastic	32d	0
Metal	189d	0.14342								Plastic	32d	0
Metal	189d	0.708703								Plastic	32d	0
Metal	189d	2.46456								Plastic	147d	0.795606
Metal	189d	0								Plastic	147d	0
Metal	56d	0								Plastic	147d	0
Metal	56d	0.397665								Plastic	147d	0
Metal	56d	0.242329								Plastic	147d	0
Metal	56d	0.298135								Rapstrap	32d	0.530223
Metal	56d	0.033056								Rapstrap	32d	0.93875
Metal	56d	0.984145								Rapstrap	32d	0.364321
Plastic	189d	0.160114								Rapstrap	32d	0
Plastic	189d	1.15522								Rapstrap	32d	0.789855
Plastic	189d	2.79533								Rapstrap	147d	0
Plastic	189d	0.0527913								Rapstrap	147d	0
Plastic	189d	0.131957								Rapstrap	147d	1.90931
Plastic	189d	0								Rapstrap	147d	0.83302
Plastic	56d	0.0336354								Rapstrap	147d	0
Plastic	56d	4.64801								Donor	0d	0.216169
Plastic	56d	1.79692								Donor	0d	0.57018
Plastic	56d	2.10453								Donor	0d	0
Plastic	56d	0.144574								Donor	0d	0.207738
Plastic	56d	1.50557								Donor	0d	0.357138
Donor	0d	0								Donor	32d	0
Donor	0d	0								Donor	32d	0
Donor	0d	0								Donor	32d	0
Donor	0d	0.207732								Donor	32d	0
Donor	0d	0.842404								Donor	32d	0.0487876
Donor	0d	0								Donor	147d	0.41757
Donor	189d	0								Donor	147d	0
Donor	189d	0.0385567								Donor	147d	0
Donor	189d	2.42108								Donor	147d	0
Donor	189d	0								Donor	147d	0
Donor	189d	0.486374
Donor	189d	0.463937
Donor	56d	0
Donor	56d	0
Donor	56d	0
Donor	56d	0
Donor	56d	0

## Sheet: S3. Full legends Fig. S5-6.
Impacts of Plastic-free Materials on Coral-associated Bacterial Communities During Reef Restoration. Paige Strudwick1* (ORC ID: 0000-0003-3053-5041), Emma F. Camp1 (ORC ID: 0000-0003-1962-1336), Justin Seymour1 (ORC ID: 0000-0002-3745-6541), Christine Roper1 (ORC ID: 0000-0001-6128-9387), John Edmondson2 (ORC ID: 0000-0001-8328-5600), Lorna Howlett1 (ORC ID: 0000-0001-8095-1647), David J Suggett3…
S3a. Full legend for Fig S5.									S3b. Full legend for Fig S6.
genus	color								genus	color
f__unassigned	#cecece								g__uncultured	#cecece
g__uncultured	#cecece								f__unassigned	#cecece
g__Paraspirulinaceae	#ced3c5								g__Ga0077536	#ced3c5
g__Algivirga	#cfd1c7								g__Sumerlaea	#cfd1c7
g__Paramoritella	#d1cfc8								g__Clostridium_sensu_stricto_12	#d1cfc8
g__Candidatus_Xiphinematobacter	#d3cec9								g__01D2Z36	#d3cec9
g__Candidatus_Kerfeldbacteria	#d5ccc8								g__Cylindrospermopsis_CRJ1	#d5ccc8
f__Ruminococcaceae	#d9c8cc								g__Imperialibacter	#d9c8cc
g__01D2Z36	#dbc7cd								f__Beggiatoaceae	#dbc7cd
g__Candidatus_Captivus	#dcc5cc								g__Runella	#dcc5cc
g__Rhodobacteraceae	#dec3cd								g__67-14	#dec3cd
f__Sulfurovaceae	#e0c1ce								g__JTB23	#e0c1ce
g__CH2b56	#e2c0d1								g__Nitratireductor	#e2c0d1
f__Peptococcaceae	#e4bed2								g__Mycoplasma	#e4bed2
f__Parvibaculaceae	#e6bcd3								g__Formivibrio	#e6bcd3
f__Gemmataceae	#e8bad4								g__Candidatus_Bacilloplasma	#e8bad4
g__Moduliflexaceae	#eab9d6								g__Catalinimonas	#eab9d6
g__211ds20	#e8bad7								g__Marinifilum	#e8bad7
g__Balneola	#e7bcd7								g__Croceibacter	#e7bcd7
f__Alcaligenaceae	#e6bed7								g__NS11-12_marine_group	#e6bed7
g__Gemella	#e4c0d8								g__Vallitalea	#e4c0d8
g__ZOR0006	#e3c1d8								g__Loktanella	#e3c1d8
f__Simkaniaceae	#e2c3d9								g__Verruc-01	#e2c3d9
g__Sva1033	#e1c5d9								g__Puniceicoccus	#e1c5d9
g__Psychrobium	#dfc7d8								g__Schleiferia	#dfc7d8
g__Oleibacter	#dec8d8								g__Xenococcus_CRM	#dec8d8
g__Halovulum	#ddcadb								g__Alishewanella	#ddcadb
f__Devosiaceae	#dbccdc								g__Clostridium_sensu_stricto_13	#dbccdc
g__Sphaerochaeta	#daceda								g__MB11C04_marine_group	#daceda
f__Parachlamydiaceae	#d9cfda								g__AT-s2-59	#d9cfda
f__Desulfovibrionaceae	#d8d1dd								g__Obscuribacteraceae	#d8d1dd
f__Sandaracinaceae	#d6d3dd								g__Bradymonadales	#d6d3dd
g__Aestuariicella	#d5d5dc								g__Natranaerovirga	#d5d5dc
f__Cryomorphaceae	#d4d6dc								g__SEEP-SRB1	#d4d6dc
g__Planktotalea	#d3d8df								g__Leuconostoc	#d3d8df
g__Mesonia	#d1dadf								g__Holosporaceae	#d1dadf
g__Salinirepens	#d0dcde								g__Coraliomargarita	#d0dcde
g__Halarcobacter	#cfddde								g__Subgroup_26	#cfddde
g__SCGC_AAA164-E04	#cddfe1								g__Costertonia	#cddfe1
g__Draconibacterium	#cce1e1								g__Paeniclostridium	#cce1e1
g__Bradymonadales	#cbe3e0								g__Membranicola	#cbe3e0
g__Oceanicella	#cae4e2								g__AAP99	#cae4e2
f__Chroococcidiopsaceae	#c8e6e3								g__Malikia	#c8e6e3
g__Tepidimonas	#c7e8e3								g__Luteivirga	#c7e8e3
f__Puniceicoccaceae	#c6eae4								g__Aureitalea	#c6eae4
g__Luminiphilus	#c5ece5								g__Oceanirhabdus	#c5ece5
g__Cyclobacterium	#d5ccc7								g__Urania-1B-19_marine_sediment_group	#d5ccc7
g__Alkalispirochaeta	#d7cacb								g__Oceanicaulis	#d7cacb
g__Sphingobium	#d9c8cd								g__Roseomonas	#d9c8cd
g__Spongiimicrobium	#dbc7ce								g__Pla4_lineage	#dbc7ce
g__IMCC26207	#dcc5ce								g__Pelagibacterium	#dcc5ce
f__Isosphaeraceae	#dec3cf								g__Algimonas	#dec3cf
g__Subgroup_22	#e0c1dd								g__Anaerococcus	#e0c1dd
g__Loktanella	#e2c0d2								g__Brevinema	#e2c0d2
g__Tepidibacter	#e4bed3								g__Rhodobacteraceae	#e4bed3
f__Weeksellaceae	#e6bcd4								g__Skermanella	#e6bcd4
g__Aquabacterium	#e8bad9								g__Arthrospira_PCC-7345	#e8bad9
g__Actinomycetospora	#eab9d8								g__Thalassospira	#eab9d8
g__Massilia	#e8bad6								g__Salinisphaera	#e8bad6
g__Achromobacter	#e7bcd8								g__Cytophaga	#e7bcd8
g__cvE6	#e6bed8								g__S25-593	#e6bed8
g__DBS1	#e4c0d9								g__LWQ8	#e4c0d9
f__Arcobacteraceae	#e3c1d9								g__Aliikangiella	#e3c1d9
g__MAT-CR-H4-C10	#e2c3d7								g__Latescibacterota	#e2c3d7
g__Chryseobacterium	#e1c5d7								g__Reinekea	#e1c5d7
g__Roseospira	#dfc7d7								g__cvE6	#dfc7d7
g__Sediminispirochaeta	#dec8d7								f__Parvibaculaceae	#dec8d7
g__Fusobacterium	#ddcadc								g__BD1-7_clade	#ddcadc
g__Aliagarivorans	#dbccdb								g__Halobacillus	#dbccdb
g__Candidatus_Fritschea	#dacedc								g__Oceanospirillum	#dacedc
g__Clade_II	#d9cfdc								g__TA06	#d9cfdc
g__Sva0485	#d8d1de								g__Rapidithrix	#d8d1de
g__Urania-1B-19_marine_sediment_group	#d6d3de								g__Nonlabens	#d6d3de
g__FS142-36B-02	#d5d5de								g__S0134_terrestrial_group	#d5d5de
g__Gastranaerophilales	#d4d6de								g__Anoxybacillus	#d4d6de
g__AB1	#d3d8dd								f__Magnetospiraceae	#d3d8dd
g__Meridianimaribacter	#d1dadd								g__Neptunomonas	#d1dadd
g__Lineage_IIb	#d0dcdd								f__Vibrionaceae	#d0dcdd
g__Pyruvatibacter	#cfddee								g__Halobacteriovorax	#cfddee
g__PS-B29	#cddfe2								g__Desulfopila	#cddfe2
g__PAUC43f_marine_benthic_group	#cce1e2								g__Candidatus_Endobugula	#cce1e2
g__SJA-15	#cbe3e2								g__BIrii41	#cbe3e2
g__Cm1-21	#cae4e5								g__Agaribacter	#cae4e5
g__Yangia	#c8e6e5								g__PB19	#c8e6e5
g__Gilvibacter	#c7e8e5								g__Candidatus_Protochlamydia	#c7e8e5
g__Neochlamydia	#c6eae6								g__WS2	#c6eae6
g__Auricoccus-Abyssicoccus	#c5ece6								g__Psychroserpens	#c5ece6
g__Amylibacter	#e1bac4								g__Phormidium_MBIC10003	#e1bac4
g__Ponticaulis	#e2b8c1								g__Zavarzinella	#e2b8c1
g__Lentimonas	#e3b6bf								g__Nannocystis	#e3b6bf
g__Mycoplasma	#e4b4bc								g__Cellulosilyticum	#ced3c5
f__Spirochaetaceae	#e5b2b9								g__Pseudohaliea	#cfd1c7
g__Bauldia	#e6b0b6								g__Nisaea	#d1cfc8
g__Gordonia	#e7aeb4								g__Sva0485	#d3cec9
g__Vicingus	#e7acb1								g__Candidatus_Adlerbacteria	#d5ccc8
g__Desulfotignum	#e8aaae								g__Maricaulis	#d9c8cc
g__Roseimarinus	#e9a8ab								g__Babeliaceae	#dbc7cd
g__Parachlamydiaceae	#eaa6a9								g__Porphyromonas	#dcc5cc
g__Marinifilum	#eba4a6								g__Ralstonia	#ced3c5
g__Marinimicrobia_(SAR406_clade)	#eca2a3								g__Candidatus_Endoecteinascidia	#cfd1c7
f__Vibrionaceae	#eda0a0								g__Chlamydiaceae	#d1cfc8
g__Alteromonadaceae	#ee9e9e								g__Fulvimarina	#d3cec9
g__Puniceicoccus	#ed9f9e								g__Granulosicoccus	#d5ccc8
g__Brachybacterium	#eda19f								f__Spirochaetaceae	#d9c8cc
g__Candidatus_Thiobios	#eda3a0								g__Cryomorpha	#dbc7cd
g__Sphingopyxis	#eda5a1								g__Phycisphaera	#dcc5cc
g__Gramella	#eda6a1								g__Wenzhouxiangella	#dec3cd
g__Prosthecochloris	#eda8a2								g__Vicingus	#e0c1ce
g__AT-s2-59	#edaaa3								g__Rhodobium	#e2c0d1
g__Hahella	#edaca4								g__Lentimonas	#e4bed2
g__Breznakia	#edada4								f__Sphingobacteriaceae	#e6bcd3
g__Aquicella	#edafa5								g__Inquilinus	#e8bad4
f__Chthoniobacteraceae	#edb1a6								g__Prosthecobacter	#eab9d6
g__Gemmata	#edb3a7								f__Xenococcaceae	#e8bad7
g__Candidatus_Endoecteinascidia	#edb4a7								g__Seonamhaeicola	#e7bcd7
g__Citreicella	#edb6a8								g__Kiloniella	#e6bed7
g__Vermiphilaceae	#ecb8a9								g__Cyclobacterium	#e4c0d8
g__Kapabacteriales	#ecbaaa								g__Magnetospira	#e3c1d8
g__JGI_0000069-P22	#ecbbaa								g__Oceanicola	#e2c3d9
g__Babeliales	#ecbdab								g__Phenylobacterium	#e1c5d9
g__Euzebyella	#ecbfac								g__UCYN-C	#dfc7d8
g__Oceanicaulis	#ecc1ad								g__Psychroflexus	#dec8d8
g__Grimontia	#ecc2ad								g__NS2b_marine_group	#ddcadb
g__Breoghania	#ecc4ae								g__Candidatus_Megaira	#dbccdc
g__P9X2b3D02	#ecc6af								g__Aquibacter	#daceda
g__028H05-P-BN-P5	#ecc8b0								g__Halioglobus	#d9cfda
g__Arthrospira_PCC-7345	#ecc9b0								g__Rubricoccus	#d8d1dd
g__KCM-B-112	#eccbb1								g__Alcaligenes	#d6d3dd
f__Cyanobacteriaceae	#eccdb2								f__Phormidesmiaceae	#d5d5dc
g__Salinimonas	#eccfb3								f__Rubritaleaceae	#d4d6dc
g__Chroococcidiopsis_PCC-6712	#ecd1b4								g__Cyanobacteriaceae	#d3d8df
g__Tropicimonas	#ecd1b5								g__Bacteroides	#d1dadf
g__Gven-F17	#ead1b4								g__Gemella	#d0dcde
g__Latescibacterota	#e8d2b4								f__Kiloniellaceae	#cfddde
g__Desulfocurvus	#e6d3b4								g__CL500-29_marine_group	#cddfe1
g__Fluviicola	#e4d4b4								g__Blfdi19	#cce1e1
f__Phycisphaeraceae	#e2d5b4								f__Bacteriovoracaceae	#cbe3e0
g__Parvularcula	#e0d6b4								g__Arenicella	#cae4e2
g__Spirulina_DRTO-55.2	#ded7b4								g__Roseibacterium	#c8e6e3
g__Stappia	#dcd8b4								g__Anaerospora	#c7e8e3
g__Solirubrobacter	#dad9b4								g__BD7-8	#c6eae4
f__Comamonadaceae	#d8dab4								g__Luteibaculum	#c5ece5
g__Marivita	#d6dbb4								g__Clade_Ib	#d5ccc7
g__Thalassospira	#d4dcb4								f__Geopsychrobacteraceae	#d7cacb
f__Intrasporangiaceae	#d2ddb4								g__Sphingomicrobium	#d9c8cd
g__R76-B128	#d0deb4								g__Palleronia-Pseudomaribius	#dbc7ce
g__Sunxiuqinia	#cfdeb5								g__Clostridium_sensu_stricto_9	#dcc5ce
g__A0839	#cddfb5								g__Jannaschia	#dec3cf
g__Wenxinia	#cbe0b5								g__Spongiibacter	#e0c1dd
g__P.palmC41	#c9e1b5								g__Acuticoccus	#e2c0d2
g__Propionigenium	#c7e2b5								g__Longimicrobiaceae	#e4bed3
g__Francisella	#c5e3b5								g__Spirochaeta_2	#e6bcd4
g__Rubribacterium	#c3e4b5								g__Paracaedibacteraceae	#e8bad9
g__Oceanococcus	#c1e5b5								g__Candidatus_Ovatusbacter	#eab9d8
g__Skermanella	#bfe6b5								f__Fusobacteriaceae	#e8bad6
g__0319-6G20	#bde7b5								g__Pla3_lineage	#e7bcd8
f__Xenococcaceae	#bbe8b5								g__Alteromonadaceae	#e6bed8
g__HTCC5015	#b9e9b5								g__Alkanindiges	#e4c0d9
g__Rhodobium	#b7eab5								f__Parachlamydiaceae	#e3c1d9
f__Prolixibacteraceae	#b5ebb5								g__Criblamydiaceae	#e2c3d7
g__Henriciella	#b4ecb6								g__Candidatus_Moranbacteria	#e1c5d7
f__Bacteriovoracaceae	#b5eab7								g__Bradyrhizobium	#dfc7d7
g__Rummeliibacillus	#b7e8b8								g__Aquicella	#dec8d7
g__Thiothrix	#b9e6b9								g__Run-SP154	#ddcadc
g__Candidatus_Kaiserbacteria	#bbe4ba								g__Desulfosarcina	#dbccdb
g__NS7_marine_group	#bde3bb								g__Altererythrobacter	#dacedc
g__Portibacter	#bfe1bc								g__Robiginitalea	#d9cfdc
g__Roseitalea	#c1dfbd								f__Simkaniaceae	#d8d1de
g__Parahaliea	#c2ddbe								g__Comamonas	#d6d3de
g__Spirulina_P7	#c4dcbf								g__Marinicella	#d5d5de
g__Jannaschia	#c6dac0								g__bacteriap25	#d4d6de
g__Marinobacter	#c8d8c1								g__BD2-11_terrestrial_group	#d3d8dd
g__Defluviitalea	#cad6c2								g__Candidatus_Thiosymbion	#d1dadd
g__Kiloniella	#ccd5c3								g__mle1-27	#d0dcdd
g__Pseudofulvibacter	#ced3c4								g__Paludibaculum	#cfddee
g__Palleronia-Pseudomaribius	#cfd1c6								g__SAR92_clade	#cddfe2
f__Mycoplasmataceae	#d1cfc7								g__Parahaliea	#cce1e2
g__Rubrivirga	#d3cec8								g__Enterococcus	#cbe3e2
g__Desulfobulbus	#d5ccc9								g__[Eubacterium]_coprostanoligenes_group	#cae4e5
f__Hyphomicrobiaceae	#d7caca								g__Balneola	#c8e6e5
g__Veillonella	#d9c8cb								g__Synechococcus_IR11	#c7e8e5
g__Marinoscillum	#dbc7cc								g__Aquisphaera	#c6eae6
g__Bacteroidetes_BD2-2	#dcc5cd								f__Desulfarculaceae	#c5ece6
f__Cellvibrionaceae	#dec3ce								g__Bacteroidetes_BD2-2	#e1bac4
g__Streptococcus	#e0c1cf								g__Coralloluteibacterium	#e2b8c1
g__Neisseria	#e2c0d0								g__Roseimarinus	#e3b6bf
g__Roseobacter_clade_CHAB-I-5_lineage	#e4bed1								g__Albimonas	#e4b4bc
g__Cellulosilyticum	#e6bcd2								g__Subgroup_23	#e5b2b9
g__Truepera	#e8bad3								g__Algivirga	#e6b0b6
g__Paramaledivibacter	#eab9d5								g__Dermacoccus	#e7aeb4
g__Clostridium_sensu_stricto_18	#e8bad5								f__Paludibacteraceae	#e7acb1
g__Methylobacterium-Methylorubrum	#e7bcd6								g__Candidatus_Peribacteria	#e8aaae
g__Rhodococcus	#e6bed6								g__Sericytochromatia	#e9a8ab
g__UCYN-C	#e4c0d7								g__Owenweeksia	#eaa6a9
g__Sva0081_sediment_group	#e3c1d7								g__SH3-11	#eba4a6
g__Pelagibaca	#e2c3d8								g__Candidatus_Thiobios	#eca2a3
f__Chlamydiaceae	#e1c5d8								g__Clade_Ia	#eda0a0
g__Microscilla	#dfc7d9								g__Turicella	#ee9e9e
f__Parvularculaceae	#dec8d9								g__Schlesneria	#ed9f9e
g__Algitalea	#ddcada								g__Martelella	#eda19f
g__Dinoroseobacter	#dbccda								g__Pseudobacteriovorax	#eda3a0
g__Roseofilum_AO1-A	#dacedb								g__Octadecabacter	#eda5a1
g__BD7-11	#d9cfdb								g__Oleiphilus	#eda6a1
g__Pseudohongiella	#d8d1dc								g__Clade_II	#eda8a2
g__Candidatus_Zambryskibacteria	#d6d3dc								g__Sulfurovum	#edaaa3
f__Unknown_Family	#d5d5dd								g__NS4_marine_group	#edaca4
g__Luteolibacter	#d4d6dd								g__Defluviitalea	#edada4
g__Candidatus_Saccharimonas	#d3d8de								g__P13-46	#edafa5
g__Devosia	#d1dade								f__Paracaedibacteraceae	#edb1a6
g__EV818SWSAP88	#d0dcdf								g__Pelagibaca	#edb3a7
g__Alkanindiges	#cfdddf								g__Spirulina_DRTO-55.2	#edb4a7
g__Acuticoccus	#cddfe0								g__BD7-11	#edb6a8
g__Defluviicoccus	#cce1e0								g__Phormidium_ETS-05	#ecb8a9
g__Delftia	#cbe3e1								g__Paenibacillus	#ecbaaa
g__Tundrisphaera	#cae4e1								g__Ulvibacter	#ecbbaa
g__Ferrimonas	#c8e6e2								g__Flammeovirga	#ecbdab
f__Arenicellaceae	#c7e8e2								g__Clostridia_UCG-014	#ecbfac
f__Sedimenticolaceae	#c6eae3								g__Desulfovibrio	#ecc1ad
g__Aureispira	#c5ece4								g__Roseitalea	#ecc2ad
g__Mycobacterium	#ced3c5								g__Absconditabacteriales_(SR1)	#ecc4ae
g__Pseudohaliea	#cfd1c7								g__Porphyrobacter	#ecc6af
g__Desulfopila	#d1cfc8								g__Cellvibrio	#ecc8b0
g__Candidatus_Tenderia	#d3cec9								g__Sphingobium	#ecc9b0
g__Flexithrix	#d5ccc8								g__Hirschia	#eccbb1
g__Fodinicurvata	#d9c8cc								g__Hyphobacterium	#eccdb2
g__Dojkabacteria	#dbc7cd								g__Cerasicoccus	#eccfb3
g__Imperialibacter	#dcc5cc								g__Gemmata	#ecd1b4
g__Clostridium_sensu_stricto_4	#dec3cd								g__Bauldia	#ecd1b5
g__C1-B045	#e0c1ce								g__Achromobacter	#ead1b4
g__Granulosicoccus	#e2c0d1								g__Gilvibacter	#e8d2b4
g__Octadecabacter	#e4bed2								g__Waddlia	#e6d3b4
g__Hormoscilla_SI04-45	#e6bcd3								g__Microscilla	#e4d4b4
g__Salinisphaera	#e8bad4								f__Nitrosococcaceae	#e2d5b4
g__Candidatus_Berkiella	#eab9d6								g__Arenimonas	#e0d6b4
g__Eilatimonas	#e8bad7								g__Hormoscilla_SI04-45	#ded7b4
g__Dokdonia	#e7bcd7								g__Alloprevotella	#dcd8b4
g__Anaerobacillus	#e6bed7								g__Pseudofulvibacter	#dad9b4
g__Methyloceanibacter	#e4c0d8								f__Legionellaceae	#d8dab4
g__Sphingomonas	#e3c1d8								g__Candidatus_Tenderia	#d6dbb4
g__Idiomarina	#e2c3d9								g__Propionigenium	#d4dcb4
g__BD72BR169	#e1c5d9								f__Cryomorphaceae	#d2ddb4
g__Persicirhabdus	#dfc7d8								g__PAUC43f_marine_benthic_group	#d0deb4
g__Saccharimonadaceae	#dec8d8								g__Lawsonella	#cfdeb5
g__Seonamhaeicola	#ddcadb								g__Cm1-21	#cddfb5
g__KD4-96	#dbccdc								f__Hyphomicrobiaceae	#cbe0b5
g__Candidatus_Amoebophilus	#daceda								f__Clade_I	#c9e1b5
g__Alcanivorax	#d9cfda								g__Fimbriiglobus	#c7e2b5
g__Croceicoccus	#d8d1dd								g__Aquimarina	#c5e3b5
g__Desulforhopalus	#d6d3dd								g__Hyphomicrobium	#c3e4b5
g__Moorea	#d5d5dc								g__AEGEAN-169_marine_group	#c1e5b5
g__Enterovibrio	#d4d6dc								g__Roseofilum_AO1-A	#bfe6b5
g__Mesorhizobium	#d3d8df								f__Rhodothermaceae	#bde7b5
g__Zeaxanthinibacter	#d1dadf								f__Intrasporangiaceae	#bbe8b5
g__Halobacteriovorax	#d0dcde								g__Gven-F17	#b9e9b5
g__Subgroup_9	#cfddde								g__Babeliales	#b7eab5
g__type_III	#cddfe1								g__WCHB1-81	#b5ebb5
g__MD2904-B13	#cce1e1								g__Alcanivorax	#b4ecb6
g__SM1A02	#cbe3e0								g__WWE3	#b5eab7
g__WCHB1-81	#cae4e2								f__Peptococcaceae	#b7e8b8
g__Pelagibius	#c8e6e3								f__Gemmataceae	#b9e6b9
g__Geitlerinema_PCC-7105	#c7e8e3								g__Pseudooceanicola	#bbe4ba
g__SBR1031	#c6eae4								g__Pleurocapsa_PCC-7319	#bde3bb
g__SM2D12	#c5ece5								g__ZOR0006	#bfe1bc
f__Nodosilineaceae	#d5ccc7								g__Nocardioides	#c1dfbd
g__Ahrensia	#d7cacb								g__Flexithrix	#c2ddbe
g__Phormidium_MBIC10003	#d9c8cd								g__SH-PL14	#c4dcbf
f__Lachnospiraceae	#dbc7ce								g__Clostridium_sensu_stricto_7	#c6dac0
g__Tistlia	#dcc5ce								g__Kordia	#c8d8c1
g__Cerasicoccus	#dec3cf								g__Thaumasiovibrio	#cad6c2
g__Leeuwenhoekiella	#e0c1dd								g__TM7a	#ccd5c3
g__Pla4_lineage	#e2c0d2								g__Clade_IV	#ced3c4
g__Desulfosarcina	#e4bed3								f__Crocinitomicaceae	#cfd1c6
g__Prochlorococcus_MIT9313	#e6bcd4								g__Candidatus_Kerfeldbacteria	#d1cfc7
g__Lactobacillus	#e8bad9								g__Saccharimonadaceae	#d3cec8
g__Fulvivirga	#eab9d8								g__Sphingorhabdus	#d5ccc9
g__Clostridium_sensu_stricto_7	#e8bad6								g__Grimontia	#d7caca
g__LWQ8	#e7bcd8								g__Lactobacillus	#d9c8cb
g__Dadabacteriales	#e6bed8								g__Flammeovirgaceae	#dbc7cc
g__Croceitalea	#e4c0d9								g__Kapabacteriales	#dcc5cd
g__Spirochaeta_2	#e3c1d9								f__Desulfosarcinaceae	#dec3ce
g__Pseudoruegeria	#e2c3d7								g__Fodinicurvata	#e0c1cf
g__Halioglobus	#e1c5d7								g__Halieaceae	#e2c0d0
g__Terasakiella	#dfc7d7								g__Candidatus_Abawacabacteria	#e4bed1
g__Sediminitomix	#dec8d7								g__Reichenbachiella	#e6bcd2
g__Thaumasiovibrio	#ddcadc								g__Desulfobulbus	#e8bad3
g__Listeria	#dbccdb								g__Amylibacter	#eab9d5
g__Enhydrobacter	#dacedc								g__Rubrivirga	#e8bad5
g__Lentilitoribacter	#d9cfdc								f__Unknown_Family	#e7bcd6
g__NS5_marine_group	#d8d1de								g__Croceicoccus	#e6bed6
g__Oleiphilus	#d6d3de								g__Sva0081_sediment_group	#e4c0d7
g__Aminicenantales	#d5d5de								g__vadinHA49	#e3c1d7
g__Paraclostridium	#d4d6de								g__Polyangium	#e2c3d8
g__Sulfurovum	#d3d8dd								f__Desulfocapsaceae	#e1c5d8
g__Algimonas	#d1dadd								g__Candidatus_Pacebacteria	#dfc7d9
g__Hyphomicrobium	#d0dcdd								g__Subgroup_17	#dec8d9
g__IheB3-7	#cfddee								g__Aureisphaera	#ddcada
g__Arenicella	#cddfe2								g__MSBL3	#dbccda
f__Desulfocapsaceae	#cce1e2								g__Rhodoferax	#dacedb
g__PB19	#cbe3e2								g__Sphingopyxis	#d9cfdb
g__vadinHA49	#cae4e5								f__Ilumatobacteraceae	#d8d1dc
g__WCHB1-41	#c8e6e5								g__Pelagibius	#d6d3dc
g__Mesoflavibacter	#c7e8e5								g__Finegoldia	#d5d5dd
g__Sporichthyaceae	#c6eae6								g__AB1	#d4d6dd
g__Izemoplasmatales	#c5ece6								g__Gastranaerophilales	#d3d8de
g__Verruc-01	#e1bac4								g__Lysinibacillus	#d1dade
g__SAR86_clade	#e2b8c1								g__B2M28	#d0dcdf
g__FW113	#e3b6bf								g__Candidatus_Campbellbacteria	#cfdddf
g__Bdellovibrio	#e4b4bc								g__Pontibacter	#cddfe0
g__AEGEAN-169_marine_group	#e5b2b9								g__NS7_marine_group	#cce1e0
g__Marinobacterium	#e6b0b6								g__A4b	#cbe3e1
f__Desulfosarcinaceae	#e7aeb4								g__Turneriella	#cae4e1
g__Microbacterium	#e7acb1								f__Cellvibrionaceae	#c8e6e2
g__Unknown_Family	#e8aaae								g__pItb-vmat-80	#c7e8e2
g__EC3	#e9a8ab								g__Candidatus_Peregrinibacteria	#c6eae3
g__Porticoccus	#eaa6a9								g__Prevotella	#c5ece4
g__Holosporaceae	#eba4a6								g__CPR2	#ced3c5
g__Clostridiisalibacter	#eca2a3								g__UBA12409	#cfd1c7
g__Candidatus_Moranbacteria	#eda0a0								g__Acanthopleuribacter	#d1cfc8
g__Micrococcus	#ee9e9e								g__Hyunsoonleella	#d3cec9
f__Desulfobacteraceae	#ed9f9e								f__Nostocaceae	#d5ccc8
g__Cylindrospermopsis_CRJ1	#eda19f								g__Iamia	#d9c8cc
g__Halomicronema_TFEP1	#eda3a0								g__Haemophilus	#dbc7cd
f__Hyphomonadaceae	#eda5a1								g__Candidatus_Puniceispirillum	#dcc5cc
g__Vampirovibrionales	#eda6a1								g__Truepera	#dec3cd
g__Clostridium_sensu_stricto_1	#eda8a2								g__Aestuariibacter	#e0c1ce
g__Candidatus_Nomurabacteria	#edaaa3								g__Subgroup_9	#e2c0d1
g__Microcystaceae	#edaca4								g__Lineage_IV	#e4bed2
g__Pseudovibrio	#edada4								f__Oxalobacteraceae	#e6bcd3
g__Phormidesmis_ANT.LACV5.1	#edafa5								g__Haliangium	#e8bad4
g__PeM15	#edb1a6								g__Phormidesmis_ANT.LACV5.1	#eab9d6
g__Aquimarina	#edb3a7								g__Aureispira	#e8bad7
g__Acanthopleuribacter	#edb4a7								g__Marinoscillum	#e7bcd7
g__Sarcina	#edb6a8								g__F9P41300-M23	#e6bed7
g__Lewinella	#ecb8a9								g__Halomicronema_TFEP1	#e4c0d8
g__Limimaricola	#ecbaaa								g__Coprococcus	#e3c1d8
g__UBA10353_marine_group	#ecbbaa								g__Dinoroseobacter	#e2c3d9
g__Dietzia	#ecbdab								g__Roseobacter	#e1c5d9
f__Saprospiraceae	#ecbfac								g__Denitrovibrio	#dfc7d8
g__Reichenbachiella	#ecc1ad								g__Lentimicrobiaceae	#dec8d8
g__Pseudooceanicola	#ecc2ad								g__Symphothece_PCC-7002	#ddcadb
g__Desulfobacter	#ecc4ae								g__Pseudoruegeria	#dbccdc
g__Actibacter	#ecc6af								g__Fabibacter	#daceda
g__KI89A_clade	#ecc8b0								g__Moorea	#d9cfda
g__SAR324_clade(Marine_group_B)	#ecc9b0								g__Microcystaceae	#d8d1dd
g__Pseudoalteromonas	#eccbb1								g__Lacihabitans	#d6d3dd
g__NS9_marine_group	#eccdb2								g__NB1-j	#d5d5dc
g__Novosphingobium	#eccfb3								g__Candidatus_Berkiella	#d4d6dc
g__Caldora_VP642b	#ecd1b4								g__SAR116_clade	#d3d8df
g__OM27_clade	#ecd1b5								g__Ferrimonas	#d1dadf
g__Caenarcaniphilales	#ead1b4								g__Flavobacteriaceae	#d0dcde
g__Flavobacterium	#e8d2b4								g__Breoghania	#cfddde
g__Spongiivirga	#e6d3b4								g__Lysobacter	#cddfe1
g__Crocinitomix	#e4d4b4								g__BD2-7	#cce1e1
g__OM182_clade	#e2d5b4								g__Paramoritella	#cbe3e0
g__BD1-7_clade	#e0d6b4								g__KCM-B-112	#cae4e2
g__Stappiaceae	#ded7b4								g__TRA3-20	#c8e6e3
g__WPS-2	#dcd8b4								g__SM2D12	#c7e8e3
g__Halodesulfovibrio	#dad9b4								g__Fuerstia	#c6eae4
g__Symphothece_PCC-7002	#d8dab4								g__Candidatus_Chlorothrix	#c5ece5
g__Candidatus_Woesebacteria	#d6dbb4								g__Macellibacteroides	#d5ccc7
g__SAR116_clade	#d4dcb4								g__Caldibacillus	#d7cacb
g__Coraliomargarita	#d2ddb4								g__Methylobacterium-Methylorubrum	#d9c8cd
g__Stenotrophomonas	#d0deb4								g__Tropicimonas	#dbc7ce
g__Subgroup_17	#cfdeb5								g__DBS1	#dcc5ce
g__Roseivivax	#cddfb5								g__Chroococcidiopsis_PCC-6712	#dec3cf
g__Magnetospira	#cbe0b5								g__Aureimonas	#e0c1dd
g__Peredibacter	#c9e1b5								g__WCHB1-41	#e2c0d2
g__Atelocyanobacterium_(UCYN-A)	#c7e2b5								g__Cloacibacterium	#e4bed3
g__BD2-7	#c5e3b5								g__Gimesia	#e6bcd4
g__Ornithinimicrobium	#c3e4b5								f__Phormidiaceae	#e8bad9
g__Fusibacter	#c1e5b5								g__Tenacibaculum	#eab9d8
g__Phycisphaera	#bfe6b5								g__Thermoanaerobacterium	#e8bad6
g__Halieaceae	#bde7b5								g__Streptococcus	#e7bcd8
g__Corynebacterium	#bbe8b5								g__Lewinella	#e6bed8
g__Anderseniella	#b9e9b5								g__SN8	#e4c0d9
g__Gimesia	#b7eab5								g__JTB255_marine_benthic_group	#e3c1d9
g__Terrisporobacter	#b5ebb5								g__Kordiimonas	#e2c3d7
g__Fabibacter	#b4ecb6								g__Micrococcus	#e1c5d7
g__Cutibacterium	#b5eab7								g__Fulvivirga	#dfc7d7
g__Saccharimonadales	#b7e8b8								g__Curvibacter	#dec8d7
g__Kordia	#b9e6b9								g__Dietzia	#ddcadc
g__Cyanobacterium_CLg1	#bbe4ba								g__Rubinisphaera	#dbccdb
g__OM60(NOR5)_clade	#bde3bb								g__Wenyingzhuangia	#dacedc
g__Neptuniibacter	#bfe1bc								g__OM27_clade	#d9cfdc
g__Woeseia	#c1dfbd								g__Sulfitobacter	#d8d1de
g__Sulfitobacter	#c2ddbe								g__Aminicenantales	#d6d3de
g__Nitratireductor	#c4dcbf								g__Vampirovibrionales	#d5d5de
g__Kocuria	#c6dac0								g__EV818SWSAP88	#d4d6de
f__Rubinisphaeraceae	#c8d8c1								g__Burkholderia-Caballeronia-Paraburkholderia	#d3d8dd
g__MBIC10086	#cad6c2								f__Arenicellaceae	#d1dadd
g__Kordiimonas	#ccd5c3								g__Streptomyces	#d0dcdd
g__Desulfovibrio	#ced3c4								g__Bdellovibrio	#cfddee
g__Macellibacteroides	#cfd1c6								g__Zeaxanthinibacter	#cddfe2
g__Ilumatobacter	#d1cfc7								g__Caldora_VP642b	#cce1e2
g__Turicibacter	#bbe4ba								g__Alteromonas	#cbe3e2
g__Thiomicrorhabdus	#bde3bb								g__Marinobacterium	#cae4e5
g__Filomicrobium	#bfe1bc								g__Dadabacteriales	#c8e6e5
g__Xenococcus_PCC-7305	#c1dfbd								g__UBA10353_marine_group	#c7e8e5
g__Ekhidna	#c2ddbe								g__NS5_marine_group	#c6eae6
g__Terasakiispira	#c4dcbf								f__Blastocatellaceae	#c5ece6
g__Gracilibacteria	#c6dac0								g__Francisella	#e1bac4
g__Shewanella	#c8d8c1								g__Shewanella	#e2b8c1
g__Planctomicrobium	#cad6c2								g__Actibacter	#e3b6bf
g__Subgroup_10	#ccd5c3								g__Neochlamydia	#e4b4bc
g__Epulopiscium	#ced3c4								g__Halodesulfovibrio	#e5b2b9
g__Sva0996_marine_group	#cfd1c6								g__Roseimaritima	#e6b0b6
g__Lyngbya_PCC-7419	#dacedc								g__Amaricoccus	#e7aeb4
g__Tenacibaculum	#d9cfdc								g__Salinirepens	#e7acb1
g__Pirellula	#d8d1de								g__Spirulina_P7	#e8aaae
g__Allorhizobium-Neorhizobium-Pararhizobium-Rhizobium	#d6d3de								g__Blastocatella	#e9a8ab
g__Winogradskyella	#d5d5de								g__KD4-96	#eaa6a9
g__Romboutsia	#d4d6de								f__Alteromonadaceae	#eba4a6
f__Phormidiaceae	#d3d8dd								g__Marivita	#eca2a3
g__Aestuariibacter	#d1dadd								g__Clostridium_sensu_stricto_1	#eda0a0
g__Microbulbifer	#d0dcdd								g__Dojkabacteria	#ee9e9e
g__Halomonas	#cfddee								g__Pseudorhodobacter	#ed9f9e
g__SU2_symbiont_group	#cddfe2								f__Parvularculaceae	#eda19f
g__Wenyingzhuangia	#cce1e2								g__Aquabacterium	#eda3a0
g__Roseovarius	#cbe3e2								g__Sediminibacterium	#eda5a1
g__Limibaculum	#cae4e5								g__Desulforhopalus	#eda6a1
g__Roseibacterium	#c8e6e5								g__SBR1031	#eda8a2
g__Flavobacteriaceae	#c7e8e5								f__Lachnospiraceae	#edaaa3
g__HOC36	#c6eae6								g__Undibacterium	#edaca4
g__Limnothrix	#c5ece6								g__Limnohabitans	#edada4
g__Silicimonas	#e1bac4								g__Terasakiispira	#edafa5
f__Cyclobacteriaceae	#e2b8c1								f__Saprospiraceae	#edb1a6
g__Planktothricoides_SR001	#e3b6bf								g__Defluviicoccus	#edb3a7
g__Legionella	#e4b4bc								g__Tepidiphilus	#edb4a7
g__Oscillatoria_SAG8.92	#e5b2b9								g__KI89A_clade	#edb6a8
f__Flavobacteriaceae	#e6b0b6								g__Polynucleobacter	#ecb8a9
f__Sphingomonadaceae	#e7aeb4								g__Crocinitomix	#ecbaaa
g__Coxiella	#e7acb1								g__Izemoplasmatales	#ecbbaa
g__Roseibacillus	#e8aaae								g__OM60(NOR5)_clade	#ecbdab
g__Cetobacterium	#e9a8ab								g__Aurantimicrobium	#ecbfac
g__Pseudahrensia	#eaa6a9								g__IMCC26207	#ecc1ad
g__Cohaesibacter	#eba4a6								g__Sphingobacterium	#ecc2ad
f__Halieaceae	#eca2a3								g__Delftia	#ecc4ae
g__Candidatus_Chlorothrix	#eda0a0								g__Acaryochloris_MBIC11017	#ecc6af
f__Peptostreptococcaceae	#ee9e9e								g__Lyngbya_PCC-7419	#ecc8b0
g__Haloferula	#ed9f9e								g__Ahrensia	#ecc9b0
g__Schizothrix_LEGE_07164	#eda19f								g__SU2_symbiont_group	#eccbb1
g__Cognatishimia	#eda3a0								g__Pseudoxanthomonas	#eccdb2
g__Bythopirellula	#eda5a1								g__Pseudovibrio	#eccfb3
f__Microcystaceae	#eda6a1								g__Parasphingopyxis	#ecd1b4
g__Burkholderia-Caballeronia-Paraburkholderia	#eda8a2								f__Microtrichaceae	#ecd1b5
g__Algicola	#edaaa3								g__Lentilitoribacter	#ead1b4
g__Labrenzia	#edaca4								g__Rhodococcus	#e8d2b4
g__Alteromonas	#edada4								g__0319-6G20	#e6d3b4
g__Synechococcus_PCC-7336	#edafa5								g__Sediminitomix	#e4d4b4
g__OM190	#edb1a6								g__Caenarcaniphilales	#e2d5b4
g__Parasphingopyxis	#edb3a7								g__Acidibacter	#e0d6b4
g__Muricauda	#edb4a7								g__Fusibacter	#ded7b4
g__Cyanobium_PCC-6307	#edb6a8								g__Corynebacterium	#dcd8b4
f__Nostocaceae	#ecb8a9								g__Tahibacter	#dad9b4
g__Acrophormium_PCC-7375	#ecbaaa								g__Paucibacter	#d8dab4
g__PS1_clade	#ecbbaa								g__Bacillus	#d6dbb4
g__Shimia	#ecbdab								g__SAR86_clade	#d4dcb4
g__Actibacterium	#ecbfac								g__OM182_clade	#d2ddb4
g__DEV007	#ecc1ad								f__Microbacteriaceae	#d0deb4
g__Thalassotalea	#ffbcd9								f__Moraxellaceae	#cfdeb5
f__Clostridiaceae	#800080								g__Candidatus_Amoebophilus	#cddfb5
g__Serratia	#CC46D4								g__Woeseia	#cbe0b5
g__Photobacterium	#bb77ff								g__Unknown_Family	#c9e1b5
g__Enterococcus	#00AAD5								g__MD2904-B13	#c7e2b5
g__Vibrio	#47D4F3								g__Aeromonas	#c5e3b5
f__Cyanobiaceae	#77ffbb								g__Yoonia-Loktanella	#c3e4b5
g__Rhodopirellula	#748d69								g__Shimia	#c1e5b5
f__Enterobacteriaceae	#BD3535								g__MBIC10086	#bfe6b5
f__Alteromonadaceae	#983333								g__Prosthecochloris	#bde7b5
g__Rubripirellula	#A35353								g__Winogradskyella	#bbe8b5
g__Escherichia-Shigella	#db1919								g__Novosphingobium	#b9e9b5
f__Pirellulaceae	#d94747								g__Terrisporobacter	#b7eab5
g__Staphylococcus	#e06666								g__Geobacillus	#b5ebb5
g__Paracoccus	#ea7777								g__Escherichia-Shigella	#b4ecb6
g__Rubritalea	#ff6600								g__Luteolibacter	#b5eab7
g__P3OB-42	#CA631E								g__Vermiphilaceae	#b7e8b8
g__Rivularia_PCC-7116	#C1A122								g__Cognatishimia	#b9e6b9
g__Pseudomonas	#ffd42a								g__Thalassotalea	#bbe4ba
g__Erythrobacter	#F9F9AF								g__Chryseobacterium	#bde3bb
g__Candidatus_Hepatoplasma	#519623								g__Methyloceanibacter	#bfe1bc
g__Blastopirellula	#44aa00								g__type_III	#c1dfbd
g__Bacillus	#82964B								g__Prochlorococcus_MIT9313	#c2ddbe
g__Pir4_lineage	#9AB822								g__Turicibacter	#c4dcbf
g__Psychrobacter	#aad400								g__Roseobacter_clade_CHAB-I-5_lineage	#c6dac0
g__Trichodesmium_IMS101	#7F3492								g__Acrophormium_PCC-7375	#c8d8c1
f__Rhizobiaceae	#d056ef								g__Limibaculum	#cad6c2
g__Synechococcus_CC9902	#EDA2F6								g__Faecalitalea	#ccd5c3
f__Rhodobacteraceae	#9955ff								g__Subgroup_10	#ced3c4
g__Ruegeria	#01c79c								f__Halieaceae	#cfd1c6
g__Acinetobacter	#378e8e								g__Rivularia_PCC-7116	#d1cfc7
g__Endozoicomonas	#46ADD4								g__Brevundimonas	#bbe4ba
									g__Muricauda	#bde3bb
									g__Persicirhabdus	#bfe1bc
									g__Candidatus_Kaiserbacteria	#c1dfbd
									g__Enhydrobacter	#c2ddbe
									g__Romboutsia	#c4dcbf
									g__Ekhidna	#c6dac0
									f__Hyphomonadaceae	#c8d8c1
									g__Xenococcus_PCC-7305	#cad6c2
									g__Pseudoalteromonas	#ccd5c3
									g__Roseivivax	#ced3c4
									g__Cetobacterium	#cfd1c6
									g__Halomonas	#dacedc
									g__Fluviicola	#d9cfdc
									g__Photobacterium	#d8d1de
									f__Flavobacteriaceae	#d6d3de
									g__EC3	#d5d5de
									g__Roseibacillus	#d4d6de
									g__SAR324_clade(Marine_group_B)	#d3d8dd
									g__Silicimonas	#d1dadd
									g__WPS-2	#d0dcdd
									g__Synechococcus_PCC-7336	#cfddee
									g__Schizothrix_LEGE_07164	#cddfe2
									g__BD72BR169	#cce1e2
									g__NS9_marine_group	#cbe3e2
									g__Pirellula	#cae4e5
									g__Kocuria	#c8e6e5
									g__Roseovarius	#c7e8e5
									g__Anderseniella	#c6eae6
									g__Peredibacter	#c5ece6
									g__Cohaesibacter	#e1bac4
									g__Filomicrobium	#e2b8c1
									f__Peptostreptococcaceae	#e3b6bf
									g__Haloferula	#e4b4bc
									g__Cyanobacterium_CLg1	#e5b2b9
									g__Limnothrix	#e6b0b6
									g__Cutibacterium	#e7aeb4
									f__Xanthobacteraceae	#e7acb1
									f__Cyclobacteriaceae	#e8aaae
									f__Cyanobiaceae	#e9a8ab
									g__HOC36	#eaa6a9
									g__Gracilibacteria	#eba4a6
									g__Vibrio	#eca2a3
									g__Planctomicrobium	#eda0a0
									f__Comamonadaceae	#ee9e9e
									g__Sva0996_marine_group	#ed9f9e
									g__Ilumatobacter	#eda19f
									g__Labrenzia	#eda3a0
									g__Stappiaceae	#eda5a1
									f__Rubinisphaeraceae	#eda6a1
									g__Pseudahrensia	#eda8a2
									g__Parcubacteria	#edaaa3
									g__Noviherbaspirillum	#edaca4
									g__Actibacterium	#edada4
									g__Microbulbifer	#edafa5
									g__Staphylococcus	#edb1a6
									g__Epulopiscium	#edb3a7
									f__Sphingomonadaceae	#edb4a7
									g__Massilia	#edb6a8
									g__Candidatus_Nomurabacteria	#ecb8a9
									g__Caulobacter	#ecbaaa
									g__Stenotrophomonas	#ecbbaa
									g__Candidatus_Hepatoplasma	#ecbdab
									g__Cyanobium_PCC-6307	#ecbfac
									g__Schlegelella	#ecc1ad
									g__Rubripirellula	#ffbcd9
									g__OM190	#800080
									g__Coxiella	#CC46D4
									g__Candidatus_Zambryskibacteria	#bb77ff
									g__PS1_clade	#00AAD5
									g__Sphingomonas	#47D4F3
									g__Legionella	#77ffbb
									g__Saccharimonadales	#748d69
									g__Erythrobacter	#BD3535
									g__Enterobacter	#983333
									g__Pseudomonas	#A35353
									g__Rubritalea	#db1919
									g__DEV007	#d94747
									g__Bythopirellula	#e06666
									g__Rheinheimera	#ea7777
									g__Herbaspirillum	#ff6600
									g__Flavobacterium	#CA631E
									g__Trichodesmium_IMS101	#C1A122
									g__P3OB-42	#ffd42a
									g__Acinetobacter	#F9F9AF
									f__Rhizobiaceae	#519623
									f__Pirellulaceae	#44aa00
									f__Clostridiaceae	#82964B
									g__Pir4_lineage	#9AB822
									g__Rhodopirellula	#aad400
									g__Synechococcus_CC9902	#7F3492
									g__Blastopirellula	#d056ef
									g__Paracoccus	#EDA2F6
									g__Psychrobacter	#9955ff
									g__Ruegeria	#01c79c
									f__Rhodobacteraceae	#378e8e
									g__Endozoicomonas	#46ADD4
